# Supplementary material for: Two-Dimensional and Point Shear-Wave Elastography to Predict Esophageal Varices and Clinically Significant Portal Hypertension in Patients with Chronic Liver Disease
Source: J Clin Med. 2024 Dec 18;13(24):7719. doi: 10.3390/jcm13247719 (PMC11676802; doi:10.3390/jcm13247719)
Supplement: Supplementary file 1 [file jcm-13-07719-s001.zip]

Archive with 1 entries (1 files):
- jcm-3311063-supplementary.pdf
